# Supplementary material for: Evaluation of Recurrence Risk in Irreversible Electroporation-Treated Pancreatic Adenocarcinoma Patients Using Radiomics Signatures
Source: Cancers (Basel). 2025 Jul 15;17(14):2338. doi: 10.3390/cancers17142338 (PMC12293390; doi:10.3390/cancers17142338)
Supplement: Supplementary file 1 [file cancers-17-02338-s001.zip]

Archive with 1 entries (1 files):
- cancers-3661071-supplementary.pdf
